# Supplementary material for: Effects of Optimized Key Processing Parameters on Macro-Compositions and Volatile Organic Compounds in High-Altitude Oolong Tea (Camellia sinensis (L.) O. Kuntze)
Source: Plants (Basel). 2026 Jul 9;15(14):2125. doi: 10.3390/plants15142125 (PMC13414789; doi:10.3390/plants15142125)
Supplement: Supplementary file 1 [file plants-15-02125-s001.zip]

Archive with 1 entries (1 files):
- plants-4402950-supplementary.pdf
